# Supplementary material for: Iphiona mucronata (Forssk.) Asch. & Schweinf. A Comprehensive Phytochemical Study via UPLC-Q-TOF-MS in the Context of the Embryo- and Cytotoxicity Profiles
Source: Molecules. 2022 Nov 3;27(21):7529. doi: 10.3390/molecules27217529 (PMC9656354; doi:10.3390/molecules27217529)
Supplement: Supplementary file 1 [file molecules-27-07529-s001.zip]

Archive with 1 entries (1 files):
- molecules-1985568-supplementary.pdf
